# Supplementary material for: Refinement of 1p36 Alterations Not Involving PRDM16 in Myeloid and Lymphoid Malignancies
Source: PLoS One. 2011 Oct 21;6(10):e26311. doi: 10.1371/journal.pone.0026311 (PMC3198844; doi:10.1371/journal.pone.0026311)
Supplement: Table S3 — Unbalanced, non-telomeric rearrangements. (XLS) [file pone.0026311.s003.xls]

## Sheet: Feuil1
Patient number			132	079	148	077	136	052	143	153	095	027	054	101	116	103	046	044	113	102	114	091	081	026	152	038	035	085	058	112	089	037	075	142	076	115	110	080	034	049	098
Diagnosis			ALL	Foll NHL	AML	Foll NHL	ALL T III	MZL	MDS	PTCL	Foll NHL	AUL	DLBCL	Foll NHL	Foll NHL	Foll NHL	MZL	LPS	AML	Foll NHL	AML	DLBCL	Foll NHL	AML	DLBCL	Foll NHL	ALL	AML	Foll NHL	DLBCL	Foll NHL	Foll NHL	Foll NHL	Foll NHL	Foll NHL	AML	Foll NHL	Foll NHL	AML	Foll NHL	CML
Studied 1p36 abnormality			der(1)t(1;1)	add(1)(p36)	der(1)t(1;1)	add(1)(p36)	add(1)(p36)	add(1)(p36)	del(1)(p34~36)	add(1)(p36)	der(1)t(1;2)	add(1)(1p36)	idic(1;9)	add(1)(p36)	add(1)(p36)	add(1)(p36)	der(1)t(1;1)	der(1)t(1;1)	add(1)(p36)	der(1)t?(1;1)	der(1)	add(1)(p36)	der(1)t(1;1)	add(1)(p36)	add(1)(p36)	add(1)(p36)	add(1)(p36)	der(1)t(1;1)	der(1)t(1;12)	add(1)(p36)	add(1)(p36)	add(1)(p36)	add(1)(p36)	der(1)t(1;6)	add(1)(p36)	t(1;17)	t(1;3)	add(1)(p36)	add(1)(p36)	der(1)t(1;1)	add(1)(p36)
Probe	Locations	Range
RP11-425E15	1p36.33	0-2 Mb	deleted		deleted														deleted		deleted				deleted			deleted						deleted							deleted
RP5-890O3	1p36.33		deleted
RP1-283E3	1p36.33		deleted
G248P8962B4	1p36.33		split
G248P85456B11	1p36.33		der(1)
G248P80423E12	1p36.33		der(1)
G248P84280G9	1p36.33	2-4 Mb	der(1)
G248P85743D3	1p36.33		der(1)
RP11-181G12	1p36.33		der(1)	deleted	deleted	deleted		deleted	der(1)		deleted	deleted	deleted	deleted	deleted	deleted	deleted	deleted		deleted		deleted	deleted	deleted		deleted	deleted		deleted		deleted	deleted	deleted	deleted	deleted	deleted	deleted	deleted	deleted	deleted
RP11-799N13	1p36.33-1p36.32			deleted
RP3-395M20	1p36.32			deleted	deleted
RP11-740P5	1p36.32			der(1)	der(1)
RP5-907A6	1p36.32			der(1)	der(1)
RP1-163G9	1p36.32			der(1)				deleted
RP11-22L13	1p36.32		der(1)		der(1)		deleted	deleted		deleted		deleted	deleted				deleted	deleted	deleted		deleted			deleted			deleted	deleted								deleted			deleted		deleted
RP4-785P20	1p36.32
RP1-187A9	1p36.32						deleted	deleted
RP5-1092A11	1p36.32			der(1)		deleted							deleted
RP11-718D19	1p36.32	4-6 Mb				deleted		deleted	der(1)										deleted	deleted	deleted
RP11-111O5	1p36.32					der(1)		deleted	der(1)
RP1-37J18	1p36.32			der(1)		der(1)	deleted	deleted	der(1)					deleted									deleted
RP3-426F10	1p36.32																					deleted
RP11-58I24	1p36.32						der(1)	der(1)	der(1)
RP5-1096P7	1p36.32							der(1)			deleted						deleted
RP11-49J3	1p36.31								deleted			deleted	deleted	deleted										deleted			deleted												deleted
RP11-372C15	1p36.31	6-8 Mb								der(1)	der(1)		der(1)	deleted			deleted	deleted							deleted
RP11-71M19	1p36.31										der(1)	der(1)	der(1)	der(1)			deleted	deleted
RP1-202O8	1p36.31										der(1)	der(1)	der(1)	der(1)	deleted	deleted	deleted	deleted				deleted
RP11-58A11	1p36.31					der(1)		der(1)			der(1)	der(1)	der(1)	der(1)			deleted	deleted	deleted	deleted	deleted					deleted						deleted								deleted
RP11-780G9	1p36.31								deleted		der(1)		der(1)		der(1)	deleted
RP11-845I16	1p36.31 - 1p36.23										der(1)		der(1)		der(1)	der(1)
RP3-438L4	1p36.31- p36.23												der(1)				deleted	deleted
RP3-467L1	1p36.23										der(1)				der(1)	der(1)	deleted	deleted	deleted	deleted	deleted	deleted
RP11-902J21	1p36.23	8-10 Mb															deleted	deleted	deleted	deleted		deleted
RP11-748N23	1p36.23																der(1)	deleted	deleted	deleted		deleted
RP5-1115A15	1p36.23						der(1)		deleted	der(1)							der(1)	der(1)	der(1)	der(1)	deleted	deleted
RP4-633I8	1p36.23			der(1)										der(1)								deleted	deleted
RP3-477M7	1p36.23					der(1)															der(1)	der(1)	deleted		deleted
G248P85544C5	1p36.23																							deleted
RP11-315O13	1p36.23											der(1)									der(1)		der(1)	deleted	deleted		deleted												deleted
RP3-510D11	1p36.23-1p36.22		der(1)	der(1)		der(1)	der(1)	der(1)		der(1)	der(1)		der(1)	der(1)	der(1)	der(1)	der(1)	der(1)	der(1)	der(1)	der(1)	der(1)	der(1)	der(1)	der(1)	deleted	deleted	deleted	deleted	deleted	deleted	deleted	deleted	deleted	deleted	deleted	deleted	deleted	deleted	deleted	deleted
RP13-392I16	1p36.22																								der(1)	der(1)	der(1)	deleted			deleted				deleted			deleted
RP11-558F24	1p36.22																									der(1)	der(1)	der(1)	deleted			deleted								deleted
G248P81109B8	1p36.22
RP11-892D18	1p36.22																								der(1)		der(1)	der(1)	deleted	deleted	deleted	deleted	deleted		deleted
RP11-177N11	1p36.22	10-12 Mb																									der(1)	der(1)	der(1)	der(1)	deleted	deleted	deleted	deleted	deleted
RP11-420G9	1p36.22								deleted																			der(1)		der(1)	der(1)	der(1)	der(1)	der(1)	deleted						deleted
RP11-108G8	1p36.22																								der(1)			der(1)			der(1)	der(1)	der(1)		der(1)						deleted
RP11-874A11	437i1																							der(1)		der(1)	der(1)	der(1)	der(1)		der(1)	der(1)	der(1)		der(1)	deleted	deleted	deleted	deleted	deleted
RP1-69M21	1p36.21							der(1)										der(1)						der(1)		der(1)			der(1)			der(1)							deleted	deleted
RP11-56N19	1p36.22																																			der(1)
RP11-929P4	1p36.22 - 1p36.21	12-14 Mb																																		der(1)
RP11-219C24	1p36.21																											der(1)			der(1)		der(1)		der(1)		deleted	deleted	deleted	deleted
RP3-467K16	1p36.21	14-16 Mb																																		der(1)			deleted
RP11-5P18	1p36.13	16-18 Mb																																			der(1)	deleted		deleted
RP11-91D22	1p36.13																																					der(1)		deleted	deleted
RP11-99C7	1p36.13
RP11-261J13	1p36.13
RP11-79D15	1p36.13	18-20 Mb																						der(1)									der(1)				der(1)		deleted	deleted
RP3-394P21	1p36.13																														der(1)				der(1)			der(1)	der(1)	deleted
RP4-657E11	1p36.13																		der(1)		der(1)							der(1)								der(1)	der(1)			der(1)	deleted
RP11-91K11	1p36.13	20-22 Mb																						der(1)			der(1)												der(1)
RP11-367G13	1p36.12																																								deleted
RP11-668L19	1p36.12																																								deleted
RP11-487E1	1p36.12																																								der(1)
RP11-132G19	1p36.12	22-24 Mb																																							der(1)
RP1-150O5	1p36.12																																				der(1)
RP11-223J15	1p36.12																							der(1)			der(1)										der(1)		der(1)		der(1)
RP3-465N24	1p36.11	24-26 Mb																																			der(1)
RP11-261P19	1p35.3																																der(1)
RP11-442N24	1p35.3																												der(1)												der(1)
RP3-437I16	1p35.3								deleted
RP3-357I16	1p35.2								der(1)
RP11-266K22	1p35.2								der(1)
RP4-811H24	1p35.1								der(1)																																der(1)
RP11-244H3	1p34.3								der(1)
Each column represents a case, each line represents a BAC or fosmid probe. 2 Mb intervals on 1p36 are represented at the same size. Diagnoses are highlighted in gold in myeloid cases and in light yellow in lymphoid cases. The results of the used BAC probes are represented in unshadowed boxes, inferences are represented in shadowed boxes.Cells are painted green if the probe hybridizes to the der(1…
