# Supplementary material for: Refinement of 1p36 Alterations Not Involving PRDM16 in Myeloid and Lymphoid Malignancies
Source: PLoS One. 2011 Oct 21;6(10):e26311. doi: 10.1371/journal.pone.0026311 (PMC3198844; doi:10.1371/journal.pone.0026311)
Supplement: Table S4 — Telomeric rearrangements. (XLS) [file pone.0026311.s004.xls]

## Sheet: Feuil1
Patient number		030	025	055	090	125	131	083	040	067	099	071	122	123	065	031
Diagnosis		AML	CEL	AML	MDS	FA	ALL	MF	AML	pancytopenia	AML	AML	blastoid MCL	MCL	TCL	PV
Studied 1p36 abnormality		add(1)(p36)	der(1)t(1;1)	der(1)t(1;1)	der(1)t(1;1)	add(1)(p36)	add(1)(p36)	der(1)t(1;1)	add(1)(p36)	add(1)(p36)	add(1)(p36)	add(1)(p36)	add(1)(p36)	der(1)t(1;3)	add(1)(p36)	add(1)(p36)
Probe	Locations
pan-tel		der(1)	der(1)	der(1)	der(1)	der(1)	der(1)	der(1)	deleted	deleted	deleted	deleted	deleted	deleted	add too short	add too short
T1p	1pter	der(1)	der(1)	der(1)	der(1)	der(1)	der(1)	der(1)	der(1) & r	der(1)	der(1) & other #	der(1) & other #	der(1)	der(1)	der(1) & other #	der(1)
RP11-425E15	1p36.33	der(1)			der(1)			der(1)	der(1) & r	der(1)	der(1) & other #	der(1) & other #			der(1) & other #	der(1)
RP1-283E3	1p36.33			der(1)					der(1) & r
RP11-181G12	1p36.33	der(1)	der(1)	der(1)		der(1)	der(1)		der(1) & r				der(1)	der(1)		der(1)
RP11-22L13	1p36.32	der(1)		der(1)	der(1)	der(1)		der(1)	der(1) & r	der(1)	der(1) & other #	der(1) & other #		der(1)	der(1) & other #	der(1)
RP3-510D11	1p36.23-1p36.22						der(1)					der(1) & other #	der(1)
RP4-657E11	1p36.13											der(1) & other #
Each column represents a case, each line represents a BAC or fosmid probe. Diagnoses are highlighted in gold in myeloid cases and in light yellow in lymphoid cases. The results of the used BAC probes are represented in unshadowed boxes, inferences are represented in shadowed boxes. The cells are painted green if the probe hybridizes to the der(1) and red if the probe is deleted.
